# Supplementary material for: Exploring Endophytic Fungi as Natural Antagonists against Fungal Pathogens of Food Crops
Source: J Fungi (Basel). 2024 Aug 26;10(9):606. doi: 10.3390/jof10090606 (PMC11433156; doi:10.3390/jof10090606)
Supplement: Supplementary file 1 [file jof-10-00606-s001.zip]

Archive with 1 entries (1 files):
- jof-3135172-supplementary.pdf
